# Supplementary material for: Culture and detection of primary cilia in endothelial cell models
Source: Cilia. 2015 Sep 30;4:11. doi: 10.1186/s13630-015-0020-2 (PMC4590708; doi:10.1186/s13630-015-0020-2)
Supplement: Supplementary file 2 — Additional file 2. Data set of primary cilium length in response to different culture conditions (n = 728). Headings are: CELL TYPE (HUVEC or HMEC-1, SERUM (high or low fetal bovine serum during expansion), CONDITION (the post-confluent condition applied to the cells: confluent, serum starvation or cobblestone, UNIT (the repeat number), NUMBER OF CELLS (total number of cells examined from the unit), NUMBER OF FALSE POSITIVES (number of false positive cilia), NUMBER OF CILIA (total number of cilia) and LENGTH (in microns) of the cilia. [file 13630_2015_20_MOESM2_ESM.csv]

CELL TYPE	SERUM	CONDITION	UNIT	NUMBER OF CELLS	FALSE POSITIVES	NUMBER OF CILIA	LENGTH
HUVEC	low	confluent	1	15	2	0
HUVEC	low	confluent	2	19	1	0
HUVEC	low	confluent	3	28	2	0
HUVEC	low	serum starvation	1	20	3	0
HUVEC	low	serum starvation	2	42	2	0
HUVEC	low	serum starvation	3	33	0	0
HUVEC	low	cobblestone	1	12	2	0
HUVEC	low	cobblestone	2	65	4	0
HUVEC	high	confluent	1	204	7	8	3.9
HUVEC	high	confluent	1	204	7	8	3.4
HUVEC	high	confluent	1	204	7	8	3.2
HUVEC	high	confluent	1	204	7	8	2.7
HUVEC	high	confluent	1	204	7	8	2.8
HUVEC	high	confluent	1	204	7	8	4.1
HUVEC	high	confluent	1	204	7	8	1.8
HUVEC	high	confluent	1	204	7	8	3.3
HUVEC	high	confluent	2	80	1	1	5.6
HUVEC	high	confluent	3	234	7	4	8.6
HUVEC	high	confluent	3	234	7	4	5.2
HUVEC	high	confluent	3	234	7	4	5.2
HUVEC	high	confluent	3	234	7	4	7.1
HUVEC	high	confluent	4	308	5	10	8.1
HUVEC	high	confluent	4	308	5	10	3.6
HUVEC	high	confluent	4	308	5	10	5.3
HUVEC	high	confluent	4	308	5	10	5
HUVEC	high	confluent	4	308	5	10	5.1
HUVEC	high	confluent	4	308	5	10	7
HUVEC	high	confluent	4	308	5	10	11.1
HUVEC	high	confluent	4	308	5	10	5.7
HUVEC	high	confluent	4	308	5	10	3.7
HUVEC	high	confluent	4	308	5	10	6.5
HUVEC	high	confluent	5	140	0	3	4.4
HUVEC	high	confluent	5	140	0	3	6.1
HUVEC	high	confluent	5	140	0	3	4.2
HUVEC	high	serum starvation	1	163	8	2	2.6
HUVEC	high	serum starvation	1	163	8	2	2.7
HUVEC	high	serum starvation	2	189	4	9	2.9
HUVEC	high	serum starvation	2	189	4	9	5.8
HUVEC	high	serum starvation	2	189	4	9	8.3
HUVEC	high	serum starvation	2	189	4	9	5.1
HUVEC	high	serum starvation	2	189	4	9	5.3
HUVEC	high	serum starvation	2	189	4	9	4.6
HUVEC	high	serum starvation	2	189	4	9	3.2
HUVEC	high	serum starvation	2	189	4	9	4
HUVEC	high	serum starvation	2	189	4	9	3.6
HUVEC	high	serum starvation	3	245	7	3	6.2
HUVEC	high	serum starvation	3	245	7	3	8.2
HUVEC	high	serum starvation	3	245	7	3	6.1
HUVEC	high	serum starvation	4	234	7	6	3.8
HUVEC	high	serum starvation	4	234	7	6	4.9
HUVEC	high	serum starvation	4	234	7	6	4.5
HUVEC	high	serum starvation	4	234	7	6	6.5
HUVEC	high	serum starvation	4	234	7	6	6.8
HUVEC	high	serum starvation	4	234	7	6	7.3
HUVEC	high	serum starvation	5	222	9	11	6.3
HUVEC	high	serum starvation	5	222	9	11	7.9
HUVEC	high	serum starvation	5	222	9	11	8.4
HUVEC	high	serum starvation	5	222	9	11	4.7
HUVEC	high	serum starvation	5	222	9	11	4.2
HUVEC	high	serum starvation	5	222	9	11	5.7
HUVEC	high	serum starvation	5	222	9	11	5.8
HUVEC	high	serum starvation	5	222	9	11	3.3
HUVEC	high	serum starvation	5	222	9	11	6.6
HUVEC	high	serum starvation	5	222	9	11	8.8
HUVEC	high	serum starvation	5	222	9	11	8.1
HUVEC	high	cobblestone	1	56	1	4	3.4
HUVEC	high	cobblestone	1	56	1	4	3.9
HUVEC	high	cobblestone	1	56	1	4	3.2
HUVEC	high	cobblestone	1	56	1	4	3.6
HUVEC	high	cobblestone	2	288	7	6	7.4
HUVEC	high	cobblestone	2	288	7	6	3.7
HUVEC	high	cobblestone	2	288	7	6	4.8
HUVEC	high	cobblestone	2	288	7	6	6.1
HUVEC	high	cobblestone	2	288	7	6	4.1
HUVEC	high	cobblestone	2	288	7	6	3.2
HUVEC	high	cobblestone	3	375	13	9	5.1
HUVEC	high	cobblestone	3	375	13	9	4.8
HUVEC	high	cobblestone	3	375	13	9	2.9
HUVEC	high	cobblestone	3	375	13	9	4.2
HUVEC	high	cobblestone	3	375	13	9	2.9
HUVEC	high	cobblestone	3	375	13	9	3.6
HUVEC	high	cobblestone	3	375	13	9	5.2
HUVEC	high	cobblestone	3	375	13	9	5
HUVEC	high	cobblestone	3	375	13	9	6
HUVEC	high	cobblestone	4	377	20	10	4.2
HUVEC	high	cobblestone	4	377	20	10	4.1
HUVEC	high	cobblestone	4	377	20	10	2.6
HUVEC	high	cobblestone	4	377	20	10	4.8
HUVEC	high	cobblestone	4	377	20	10	7.3
HUVEC	high	cobblestone	4	377	20	10	7.8
HUVEC	high	cobblestone	4	377	20	10	2.1
HUVEC	high	cobblestone	4	377	20	10	2.4
HUVEC	high	cobblestone	4	377	20	10	5.8
HUVEC	high	cobblestone	4	377	20	10	4.1
HUVEC	high	cobblestone	5	343	14	13	6.2
HUVEC	high	cobblestone	5	343	14	13	7.7
HUVEC	high	cobblestone	5	343	14	13	5.7
HUVEC	high	cobblestone	5	343	14	13	6.6
HUVEC	high	cobblestone	5	343	14	13	4.3
HUVEC	high	cobblestone	5	343	14	13	5
HUVEC	high	cobblestone	5	343	14	13	6.3
HUVEC	high	cobblestone	5	343	14	13	5.5
HUVEC	high	cobblestone	5	343	14	13	6.6
HUVEC	high	cobblestone	5	343	14	13	4.4
HUVEC	high	cobblestone	5	343	14	13	8.8
HUVEC	high	cobblestone	5	343	14	13	4.7
HUVEC	high	cobblestone	5	343	14	13	5.7
HMEC-1	low	confluent	1	309	10	14	3.8
HMEC-1	low	confluent	1	309	10	14	3.4
HMEC-1	low	confluent	1	309	10	14	1.8
HMEC-1	low	confluent	1	309	10	14	2
HMEC-1	low	confluent	1	309	10	14	5
HMEC-1	low	confluent	1	309	10	14	4
HMEC-1	low	confluent	1	309	10	14	4
HMEC-1	low	confluent	1	309	10	14	2.4
HMEC-1	low	confluent	1	309	10	14	3.9
HMEC-1	low	confluent	1	309	10	14	1.9
HMEC-1	low	confluent	1	309	10	14	4.5
HMEC-1	low	confluent	1	309	10	14	2
HMEC-1	low	confluent	1	309	10	14	3.3
HMEC-1	low	confluent	1	309	10	14	3.2
HMEC-1	low	confluent	2	446	13	6	2.8
HMEC-1	low	confluent	2	446	13	6	5.1
HMEC-1	low	confluent	2	446	13	6	4.6
HMEC-1	low	confluent	2	446	13	6	2.4
HMEC-1	low	confluent	2	446	13	6	4.7
HMEC-1	low	confluent	2	446	13	6	4.3
HMEC-1	low	confluent	3	649	12	23	6.5
HMEC-1	low	confluent	3	649	12	23	3.7
HMEC-1	low	confluent	3	649	12	23	2.9
HMEC-1	low	confluent	3	649	12	23	5.7
HMEC-1	low	confluent	3	649	12	23	6.3
HMEC-1	low	confluent	3	649	12	23	3.8
HMEC-1	low	confluent	3	649	12	23	3.6
HMEC-1	low	confluent	3	649	12	23	3.8
HMEC-1	low	confluent	3	649	12	23	2.8
HMEC-1	low	confluent	3	649	12	23	2.4
HMEC-1	low	confluent	3	649	12	23	3.6
HMEC-1	low	confluent	3	649	12	23	2.9
HMEC-1	low	confluent	3	649	12	23	2.7
HMEC-1	low	confluent	3	649	12	23	2.9
HMEC-1	low	confluent	3	649	12	23	2.9
HMEC-1	low	confluent	3	649	12	23	4
HMEC-1	low	confluent	3	649	12	23	3.2
HMEC-1	low	confluent	3	649	12	23	2.5
HMEC-1	low	confluent	3	649	12	23	2.4
HMEC-1	low	confluent	3	649	12	23	2.7
HMEC-1	low	confluent	3	649	12	23	4
HMEC-1	low	confluent	3	649	12	23	4.4
HMEC-1	low	confluent	3	649	12	23	3.3
HMEC-1	low	serum starvation	1	340	11	41	8.8
HMEC-1	low	serum starvation	1	340	11	41	7.4
HMEC-1	low	serum starvation	1	340	11	41	4.1
HMEC-1	low	serum starvation	1	340	11	41	6
HMEC-1	low	serum starvation	1	340	11	41	3.2
HMEC-1	low	serum starvation	1	340	11	41	2.3
HMEC-1	low	serum starvation	1	340	11	41	2.9
HMEC-1	low	serum starvation	1	340	11	41	4
HMEC-1	low	serum starvation	1	340	11	41	1.6
HMEC-1	low	serum starvation	1	340	11	41	2.8
HMEC-1	low	serum starvation	1	340	11	41	2.2
HMEC-1	low	serum starvation	1	340	11	41	2.3
HMEC-1	low	serum starvation	1	340	11	41	2.6
HMEC-1	low	serum starvation	1	340	11	41	2.8
HMEC-1	low	serum starvation	1	340	11	41	1.8
HMEC-1	low	serum starvation	1	340	11	41	3.9
HMEC-1	low	serum starvation	1	340	11	41	2.9
HMEC-1	low	serum starvation	1	340	11	41	4.2
HMEC-1	low	serum starvation	1	340	11	41	3.2
HMEC-1	low	serum starvation	1	340	11	41	7.9
HMEC-1	low	serum starvation	1	340	11	41	1.5
HMEC-1	low	serum starvation	1	340	11	41	4.8
HMEC-1	low	serum starvation	1	340	11	41	5.1
HMEC-1	low	serum starvation	1	340	11	41	5.8
HMEC-1	low	serum starvation	1	340	11	41	6.4
HMEC-1	low	serum starvation	1	340	11	41	3.1
HMEC-1	low	serum starvation	1	340	11	41	3.7
HMEC-1	low	serum starvation	1	340	11	41	5.2
HMEC-1	low	serum starvation	1	340	11	41	3.1
HMEC-1	low	serum starvation	1	340	11	41	3.3
HMEC-1	low	serum starvation	1	340	11	41	4.4
HMEC-1	low	serum starvation	1	340	11	41	3.7
HMEC-1	low	serum starvation	1	340	11	41	4.4
HMEC-1	low	serum starvation	1	340	11	41	1.4
HMEC-1	low	serum starvation	1	340	11	41	2.6
HMEC-1	low	serum starvation	1	340	11	41	3.9
HMEC-1	low	serum starvation	1	340	11	41	2.7
HMEC-1	low	serum starvation	1	340	11	41	3.1
HMEC-1	low	serum starvation	1	340	11	41	2.5
HMEC-1	low	serum starvation	1	340	11	41	2.2
HMEC-1	low	serum starvation	1	340	11	41	1.1
HMEC-1	low	serum starvation	2	215	17	14	6.7
HMEC-1	low	serum starvation	2	215	17	14	7.3
HMEC-1	low	serum starvation	2	215	17	14	4.3
HMEC-1	low	serum starvation	2	215	17	14	3.1
HMEC-1	low	serum starvation	2	215	17	14	2.8
HMEC-1	low	serum starvation	2	215	17	14	2.9
HMEC-1	low	serum starvation	2	215	17	14	3.9
HMEC-1	low	serum starvation	2	215	17	14	5.7
HMEC-1	low	serum starvation	2	215	17	14	5.1
HMEC-1	low	serum starvation	2	215	17	14	3.6
HMEC-1	low	serum starvation	2	215	17	14	4.6
HMEC-1	low	serum starvation	2	215	17	14	3.8
HMEC-1	low	serum starvation	2	215	17	14	6.9
HMEC-1	low	serum starvation	2	215	17	14	2.1
HMEC-1	low	serum starvation	3	586	13	51	6
HMEC-1	low	serum starvation	3	586	13	51	4.6
HMEC-1	low	serum starvation	3	586	13	51	5.8
HMEC-1	low	serum starvation	3	586	13	51	2.1
HMEC-1	low	serum starvation	3	586	13	51	4.7
HMEC-1	low	serum starvation	3	586	13	51	10.3
HMEC-1	low	serum starvation	3	586	13	51	3.8
HMEC-1	low	serum starvation	3	586	13	51	4.9
HMEC-1	low	serum starvation	3	586	13	51	5.4
HMEC-1	low	serum starvation	3	586	13	51	9.5
HMEC-1	low	serum starvation	3	586	13	51	2.8
HMEC-1	low	serum starvation	3	586	13	51	2
HMEC-1	low	serum starvation	3	586	13	51	2.5
HMEC-1	low	serum starvation	3	586	13	51	3.3
HMEC-1	low	serum starvation	3	586	13	51	6.4
HMEC-1	low	serum starvation	3	586	13	51	5
HMEC-1	low	serum starvation	3	586	13	51	8.2
HMEC-1	low	serum starvation	3	586	13	51	4
HMEC-1	low	serum starvation	3	586	13	51	8.5
HMEC-1	low	serum starvation	3	586	13	51	4.6
HMEC-1	low	serum starvation	3	586	13	51	3.4
HMEC-1	low	serum starvation	3	586	13	51	7.3
HMEC-1	low	serum starvation	3	586	13	51	5.6
HMEC-1	low	serum starvation	3	586	13	51	4
HMEC-1	low	serum starvation	3	586	13	51	4.4
HMEC-1	low	serum starvation	3	586	13	51	5.2
HMEC-1	low	serum starvation	3	586	13	51	6.1
HMEC-1	low	serum starvation	3	586	13	51	8.5
HMEC-1	low	serum starvation	3	586	13	51	2.1
HMEC-1	low	serum starvation	3	586	13	51	5.1
HMEC-1	low	serum starvation	3	586	13	51	2.9
HMEC-1	low	serum starvation	3	586	13	51	4.2
HMEC-1	low	serum starvation	3	586	13	51	4.8
HMEC-1	low	serum starvation	3	586	13	51	9.5
HMEC-1	low	serum starvation	3	586	13	51	3.7
HMEC-1	low	serum starvation	3	586	13	51	5.4
HMEC-1	low	serum starvation	3	586	13	51	2.2
HMEC-1	low	serum starvation	3	586	13	51	4.9
HMEC-1	low	serum starvation	3	586	13	51	2.2
HMEC-1	low	serum starvation	3	586	13	51	2.2
HMEC-1	low	serum starvation	3	586	13	51	5.9
HMEC-1	low	serum starvation	3	586	13	51	2.5
HMEC-1	low	serum starvation	3	586	13	51	9.9
HMEC-1	low	serum starvation	3	586	13	51	5.2
HMEC-1	low	serum starvation	3	586	13	51	1.6
HMEC-1	low	serum starvation	3	586	13	51	4.2
HMEC-1	low	serum starvation	3	586	13	51	10.6
HMEC-1	low	serum starvation	3	586	13	51	3.1
HMEC-1	low	serum starvation	3	586	13	51	3
HMEC-1	low	serum starvation	3	586	13	51	5.1
HMEC-1	low	serum starvation	3	586	13	51	4.6
HMEC-1	low	cobblestone	1	382	19	36	1.6
HMEC-1	low	cobblestone	1	382	19	36	3.7
HMEC-1	low	cobblestone	1	382	19	36	2.1
HMEC-1	low	cobblestone	1	382	19	36	2.1
HMEC-1	low	cobblestone	1	382	19	36	3
HMEC-1	low	cobblestone	1	382	19	36	3.9
HMEC-1	low	cobblestone	1	382	19	36	3.2
HMEC-1	low	cobblestone	1	382	19	36	3
HMEC-1	low	cobblestone	1	382	19	36	1.8
HMEC-1	low	cobblestone	1	382	19	36	3.5
HMEC-1	low	cobblestone	1	382	19	36	2.8
HMEC-1	low	cobblestone	1	382	19	36	1.6
HMEC-1	low	cobblestone	1	382	19	36	3.4
HMEC-1	low	cobblestone	1	382	19	36	2.4
HMEC-1	low	cobblestone	1	382	19	36	2.1
HMEC-1	low	cobblestone	1	382	19	36	2.8
HMEC-1	low	cobblestone	1	382	19	36	2.8
HMEC-1	low	cobblestone	1	382	19	36	2.2
HMEC-1	low	cobblestone	1	382	19	36	2.1
HMEC-1	low	cobblestone	1	382	19	36	2.1
HMEC-1	low	cobblestone	1	382	19	36	3.3
HMEC-1	low	cobblestone	1	382	19	36	1.7
HMEC-1	low	cobblestone	1	382	19	36	1.8
HMEC-1	low	cobblestone	1	382	19	36	2.2
HMEC-1	low	cobblestone	1	382	19	36	2.2
HMEC-1	low	cobblestone	1	382	19	36	2.1
HMEC-1	low	cobblestone	1	382	19	36	2.4
HMEC-1	low	cobblestone	1	382	19	36	2.2
HMEC-1	low	cobblestone	1	382	19	36	2.6
HMEC-1	low	cobblestone	1	382	19	36	2.1
HMEC-1	low	cobblestone	1	382	19	36	4.4
HMEC-1	low	cobblestone	1	382	19	36	2.1
HMEC-1	low	cobblestone	1	382	19	36	3.2
HMEC-1	low	cobblestone	1	382	19	36	2.3
HMEC-1	low	cobblestone	1	382	19	36	2.3
HMEC-1	low	cobblestone	1	382	19	36	3.1
HMEC-1	low	cobblestone	2	1577	41	78	6.9
HMEC-1	low	cobblestone	2	1577	41	78	6.6
HMEC-1	low	cobblestone	2	1577	41	78	6.4
HMEC-1	low	cobblestone	2	1577	41	78	13.1
HMEC-1	low	cobblestone	2	1577	41	78	5.6
HMEC-1	low	cobblestone	2	1577	41	78	7
HMEC-1	low	cobblestone	2	1577	41	78	5.6
HMEC-1	low	cobblestone	2	1577	41	78	4.1
HMEC-1	low	cobblestone	2	1577	41	78	8.7
HMEC-1	low	cobblestone	2	1577	41	78	1.8
HMEC-1	low	cobblestone	2	1577	41	78	6.1
HMEC-1	low	cobblestone	2	1577	41	78	9
HMEC-1	low	cobblestone	2	1577	41	78	3.1
HMEC-1	low	cobblestone	2	1577	41	78	9
HMEC-1	low	cobblestone	2	1577	41	78	5.6
HMEC-1	low	cobblestone	2	1577	41	78	5.2
HMEC-1	low	cobblestone	2	1577	41	78	3.4
HMEC-1	low	cobblestone	2	1577	41	78	4.1
HMEC-1	low	cobblestone	2	1577	41	78	4.7
HMEC-1	low	cobblestone	2	1577	41	78	3.7
HMEC-1	low	cobblestone	2	1577	41	78	7.3
HMEC-1	low	cobblestone	2	1577	41	78	5.1
HMEC-1	low	cobblestone	2	1577	41	78	4
HMEC-1	low	cobblestone	2	1577	41	78	8.9
HMEC-1	low	cobblestone	2	1577	41	78	4.1
HMEC-1	low	cobblestone	2	1577	41	78	5.8
HMEC-1	low	cobblestone	2	1577	41	78	4.7
HMEC-1	low	cobblestone	2	1577	41	78	3.2
HMEC-1	low	cobblestone	2	1577	41	78	4.7
HMEC-1	low	cobblestone	2	1577	41	78	4
HMEC-1	low	cobblestone	2	1577	41	78	6.6
HMEC-1	low	cobblestone	2	1577	41	78	4.5
HMEC-1	low	cobblestone	2	1577	41	78	3.6
HMEC-1	low	cobblestone	2	1577	41	78	11.4
HMEC-1	low	cobblestone	2	1577	41	78	7.3
HMEC-1	low	cobblestone	2	1577	41	78	9.8
HMEC-1	low	cobblestone	2	1577	41	78	3.8
HMEC-1	low	cobblestone	2	1577	41	78	2.4
HMEC-1	low	cobblestone	2	1577	41	78	4.5
HMEC-1	low	cobblestone	2	1577	41	78	3.6
HMEC-1	low	cobblestone	2	1577	41	78	9.9
HMEC-1	low	cobblestone	2	1577	41	78	3.8
HMEC-1	low	cobblestone	2	1577	41	78	16.5
HMEC-1	low	cobblestone	2	1577	41	78	2.1
HMEC-1	low	cobblestone	2	1577	41	78	4.4
HMEC-1	low	cobblestone	2	1577	41	78	3.2
HMEC-1	low	cobblestone	2	1577	41	78	2.1
HMEC-1	low	cobblestone	2	1577	41	78	8
HMEC-1	low	cobblestone	2	1577	41	78	3.2
HMEC-1	low	cobblestone	2	1577	41	78	5.1
HMEC-1	low	cobblestone	2	1577	41	78	3
HMEC-1	low	cobblestone	2	1577	41	78	4.6
HMEC-1	low	cobblestone	2	1577	41	78	4.2
HMEC-1	low	cobblestone	2	1577	41	78	5.4
HMEC-1	low	cobblestone	2	1577	41	78	2.8
HMEC-1	low	cobblestone	2	1577	41	78	1.5
HMEC-1	low	cobblestone	2	1577	41	78	8
HMEC-1	low	cobblestone	2	1577	41	78	7.1
HMEC-1	low	cobblestone	2	1577	41	78	6
HMEC-1	low	cobblestone	2	1577	41	78	3.5
HMEC-1	low	cobblestone	2	1577	41	78	1.7
HMEC-1	low	cobblestone	2	1577	41	78	6.3
HMEC-1	low	cobblestone	2	1577	41	78	2.9
HMEC-1	low	cobblestone	2	1577	41	78	3.1
HMEC-1	low	cobblestone	2	1577	41	78	4.8
HMEC-1	low	cobblestone	2	1577	41	78	4.5
HMEC-1	low	cobblestone	2	1577	41	78	3.2
HMEC-1	low	cobblestone	2	1577	41	78	8.5
HMEC-1	low	cobblestone	2	1577	41	78	5.3
HMEC-1	low	cobblestone	2	1577	41	78	4.1
HMEC-1	low	cobblestone	2	1577	41	78	8.1
HMEC-1	low	cobblestone	2	1577	41	78	6.4
HMEC-1	low	cobblestone	2	1577	41	78	2.5
HMEC-1	low	cobblestone	2	1577	41	78	5.5
HMEC-1	low	cobblestone	2	1577	41	78	1.5
HMEC-1	low	cobblestone	2	1577	41	78	3.2
HMEC-1	low	cobblestone	2	1577	41	78	4.2
HMEC-1	low	cobblestone	2	1577	41	78	2.4
HMEC-1	low	cobblestone	3	1359	30	109	5.1
HMEC-1	low	cobblestone	3	1359	30	109	4.5
HMEC-1	low	cobblestone	3	1359	30	109	1.5
HMEC-1	low	cobblestone	3	1359	30	109	2.3
HMEC-1	low	cobblestone	3	1359	30	109	6.8
HMEC-1	low	cobblestone	3	1359	30	109	3.2
HMEC-1	low	cobblestone	3	1359	30	109	5.5
HMEC-1	low	cobblestone	3	1359	30	109	5.2
HMEC-1	low	cobblestone	3	1359	30	109	4.9
HMEC-1	low	cobblestone	3	1359	30	109	2.4
HMEC-1	low	cobblestone	3	1359	30	109	6.8
HMEC-1	low	cobblestone	3	1359	30	109	5.7
HMEC-1	low	cobblestone	3	1359	30	109	2.7
HMEC-1	low	cobblestone	3	1359	30	109	1.9
HMEC-1	low	cobblestone	3	1359	30	109	2.9
HMEC-1	low	cobblestone	3	1359	30	109	5
HMEC-1	low	cobblestone	3	1359	30	109	2.8
HMEC-1	low	cobblestone	3	1359	30	109	2.9
HMEC-1	low	cobblestone	3	1359	30	109	7.8
HMEC-1	low	cobblestone	3	1359	30	109	2.4
HMEC-1	low	cobblestone	3	1359	30	109	6.6
HMEC-1	low	cobblestone	3	1359	30	109	5
HMEC-1	low	cobblestone	3	1359	30	109	6
HMEC-1	low	cobblestone	3	1359	30	109	4.3
HMEC-1	low	cobblestone	3	1359	30	109	2
HMEC-1	low	cobblestone	3	1359	30	109	4.7
HMEC-1	low	cobblestone	3	1359	30	109	3.1
HMEC-1	low	cobblestone	3	1359	30	109	1.4
HMEC-1	low	cobblestone	3	1359	30	109	4.8
HMEC-1	low	cobblestone	3	1359	30	109	3.9
HMEC-1	low	cobblestone	3	1359	30	109	5.7
HMEC-1	low	cobblestone	3	1359	30	109	4.1
HMEC-1	low	cobblestone	3	1359	30	109	4.8
HMEC-1	low	cobblestone	3	1359	30	109	2.5
HMEC-1	low	cobblestone	3	1359	30	109	3.5
HMEC-1	low	cobblestone	3	1359	30	109	6.7
HMEC-1	low	cobblestone	3	1359	30	109	5.3
HMEC-1	low	cobblestone	3	1359	30	109	3.8
HMEC-1	low	cobblestone	3	1359	30	109	3.6
HMEC-1	low	cobblestone	3	1359	30	109	3.6
HMEC-1	low	cobblestone	3	1359	30	109	4.2
HMEC-1	low	cobblestone	3	1359	30	109	2.1
HMEC-1	low	cobblestone	3	1359	30	109	3.2
HMEC-1	low	cobblestone	3	1359	30	109	6.1
HMEC-1	low	cobblestone	3	1359	30	109	5.3
HMEC-1	low	cobblestone	3	1359	30	109	4.5
HMEC-1	low	cobblestone	3	1359	30	109	5.3
HMEC-1	low	cobblestone	3	1359	30	109	4.1
HMEC-1	low	cobblestone	3	1359	30	109	4.6
HMEC-1	low	cobblestone	3	1359	30	109	4.7
HMEC-1	low	cobblestone	3	1359	30	109	6.1
HMEC-1	low	cobblestone	3	1359	30	109	4.3
HMEC-1	low	cobblestone	3	1359	30	109	4.7
HMEC-1	low	cobblestone	3	1359	30	109	3.4
HMEC-1	low	cobblestone	3	1359	30	109	4.1
HMEC-1	low	cobblestone	3	1359	30	109	3.4
HMEC-1	low	cobblestone	3	1359	30	109	4.3
HMEC-1	low	cobblestone	3	1359	30	109	3.1
HMEC-1	low	cobblestone	3	1359	30	109	5.8
HMEC-1	low	cobblestone	3	1359	30	109	6.7
HMEC-1	low	cobblestone	3	1359	30	109	7.4
HMEC-1	low	cobblestone	3	1359	30	109	3
HMEC-1	low	cobblestone	3	1359	30	109	4.1
HMEC-1	low	cobblestone	3	1359	30	109	4.4
HMEC-1	low	cobblestone	3	1359	30	109	5.1
HMEC-1	low	cobblestone	3	1359	30	109	5.7
HMEC-1	low	cobblestone	3	1359	30	109	5.4
HMEC-1	low	cobblestone	3	1359	30	109	6
HMEC-1	low	cobblestone	3	1359	30	109	9.9
HMEC-1	low	cobblestone	3	1359	30	109	5.2
HMEC-1	low	cobblestone	3	1359	30	109	5.7
HMEC-1	low	cobblestone	3	1359	30	109	2.1
HMEC-1	low	cobblestone	3	1359	30	109	4.7
HMEC-1	low	cobblestone	3	1359	30	109	2.4
HMEC-1	low	cobblestone	3	1359	30	109	3.8
HMEC-1	low	cobblestone	3	1359	30	109	2.8
HMEC-1	low	cobblestone	3	1359	30	109	8.3
HMEC-1	low	cobblestone	3	1359	30	109	4.7
HMEC-1	low	cobblestone	3	1359	30	109	4.1
HMEC-1	low	cobblestone	3	1359	30	109	5.3
HMEC-1	low	cobblestone	3	1359	30	109	5.5
HMEC-1	low	cobblestone	3	1359	30	109	7.3
HMEC-1	low	cobblestone	3	1359	30	109	4.3
HMEC-1	low	cobblestone	3	1359	30	109	3.9
HMEC-1	low	cobblestone	3	1359	30	109	8.2
HMEC-1	low	cobblestone	3	1359	30	109	6.4
HMEC-1	low	cobblestone	3	1359	30	109	4.8
HMEC-1	low	cobblestone	3	1359	30	109	3.6
HMEC-1	low	cobblestone	3	1359	30	109	5
HMEC-1	low	cobblestone	3	1359	30	109	5.1
HMEC-1	low	cobblestone	3	1359	30	109	6.9
HMEC-1	low	cobblestone	3	1359	30	109	7.2
HMEC-1	low	cobblestone	3	1359	30	109	5.3
HMEC-1	low	cobblestone	3	1359	30	109	3.6
HMEC-1	low	cobblestone	3	1359	30	109	4.1
HMEC-1	low	cobblestone	3	1359	30	109	5.6
HMEC-1	low	cobblestone	3	1359	30	109	5.5
HMEC-1	low	cobblestone	3	1359	30	109	6
HMEC-1	low	cobblestone	3	1359	30	109	5.7
HMEC-1	low	cobblestone	3	1359	30	109	7.3
HMEC-1	low	cobblestone	3	1359	30	109	7.1
HMEC-1	low	cobblestone	3	1359	30	109	9.8
HMEC-1	low	cobblestone	3	1359	30	109	4.6
HMEC-1	low	cobblestone	3	1359	30	109	2
HMEC-1	low	cobblestone	3	1359	30	109	4.5
HMEC-1	low	cobblestone	3	1359	30	109	5.9
HMEC-1	low	cobblestone	3	1359	30	109	4.4
HMEC-1	low	cobblestone	3	1359	30	109	4.1
HMEC-1	low	cobblestone	3	1359	30	109	7
HMEC-1	low	cobblestone	4	771	14	73	7.2
HMEC-1	low	cobblestone	4	771	14	73	3.9
HMEC-1	low	cobblestone	4	771	14	73	6.6
HMEC-1	low	cobblestone	4	771	14	73	6.9
HMEC-1	low	cobblestone	4	771	14	73	9.3
HMEC-1	low	cobblestone	4	771	14	73	3.8
HMEC-1	low	cobblestone	4	771	14	73	8
HMEC-1	low	cobblestone	4	771	14	73	3
HMEC-1	low	cobblestone	4	771	14	73	7.3
HMEC-1	low	cobblestone	4	771	14	73	4.3
HMEC-1	low	cobblestone	4	771	14	73	4.3
HMEC-1	low	cobblestone	4	771	14	73	4.4
HMEC-1	low	cobblestone	4	771	14	73	4.3
HMEC-1	low	cobblestone	4	771	14	73	3.8
HMEC-1	low	cobblestone	4	771	14	73	4.6
HMEC-1	low	cobblestone	4	771	14	73	6.6
HMEC-1	low	cobblestone	4	771	14	73	5
HMEC-1	low	cobblestone	4	771	14	73	6.3
HMEC-1	low	cobblestone	4	771	14	73	6.5
HMEC-1	low	cobblestone	4	771	14	73	4.4
HMEC-1	low	cobblestone	4	771	14	73	7.5
HMEC-1	low	cobblestone	4	771	14	73	2.6
HMEC-1	low	cobblestone	4	771	14	73	3.6
HMEC-1	low	cobblestone	4	771	14	73	4.9
HMEC-1	low	cobblestone	4	771	14	73	4.9
HMEC-1	low	cobblestone	4	771	14	73	5.8
HMEC-1	low	cobblestone	4	771	14	73	2.7
HMEC-1	low	cobblestone	4	771	14	73	6.6
HMEC-1	low	cobblestone	4	771	14	73	8.7
HMEC-1	low	cobblestone	4	771	14	73	4
HMEC-1	low	cobblestone	4	771	14	73	4
HMEC-1	low	cobblestone	4	771	14	73	5.9
HMEC-1	low	cobblestone	4	771	14	73	3
HMEC-1	low	cobblestone	4	771	14	73	2.5
HMEC-1	low	cobblestone	4	771	14	73	6.2
HMEC-1	low	cobblestone	4	771	14	73	7.9
HMEC-1	low	cobblestone	4	771	14	73	4.1
HMEC-1	low	cobblestone	4	771	14	73	8.5
HMEC-1	low	cobblestone	4	771	14	73	3.3
HMEC-1	low	cobblestone	4	771	14	73	5.2
HMEC-1	low	cobblestone	4	771	14	73	1.8
HMEC-1	low	cobblestone	4	771	14	73	6.7
HMEC-1	low	cobblestone	4	771	14	73	3.4
HMEC-1	low	cobblestone	4	771	14	73	3
HMEC-1	low	cobblestone	4	771	14	73	9.1
HMEC-1	low	cobblestone	4	771	14	73	3.2
HMEC-1	low	cobblestone	4	771	14	73	4.8
HMEC-1	low	cobblestone	4	771	14	73	3.6
HMEC-1	low	cobblestone	4	771	14	73	4.6
HMEC-1	low	cobblestone	4	771	14	73	3.4
HMEC-1	low	cobblestone	4	771	14	73	4.5
HMEC-1	low	cobblestone	4	771	14	73	5.9
HMEC-1	low	cobblestone	4	771	14	73	2.2
HMEC-1	low	cobblestone	4	771	14	73	5
HMEC-1	low	cobblestone	4	771	14	73	2.3
HMEC-1	low	cobblestone	4	771	14	73	5.3
HMEC-1	low	cobblestone	4	771	14	73	3.9
HMEC-1	low	cobblestone	4	771	14	73	5.9
HMEC-1	low	cobblestone	4	771	14	73	5.9
HMEC-1	low	cobblestone	4	771	14	73	2
HMEC-1	low	cobblestone	4	771	14	73	4.7
HMEC-1	low	cobblestone	4	771	14	73	6.8
HMEC-1	low	cobblestone	4	771	14	73	2
HMEC-1	low	cobblestone	4	771	14	73	7.5
HMEC-1	low	cobblestone	4	771	14	73	2.1
HMEC-1	low	cobblestone	4	771	14	73	4.4
HMEC-1	low	cobblestone	4	771	14	73	3.8
HMEC-1	low	cobblestone	4	771	14	73	4.3
HMEC-1	low	cobblestone	4	771	14	73	8.4
HMEC-1	low	cobblestone	4	771	14	73	3.2
HMEC-1	low	cobblestone	4	771	14	73	7.6
HMEC-1	low	cobblestone	4	771	14	73	9.5
HMEC-1	low	cobblestone	4	771	14	73	4.7
HMEC-1	high	confluent	1	75	4	4	3
HMEC-1	high	confluent	1	75	4	4	2.8
HMEC-1	high	confluent	1	75	4	4	3.2
HMEC-1	high	confluent	1	75	4	4	5.4
HMEC-1	high	confluent	2	30	1	3	5
HMEC-1	high	confluent	2	30	1	3	2.6
HMEC-1	high	confluent	2	30	1	3	3.1
HMEC-1	high	confluent	3	245	7	8	3.5
HMEC-1	high	confluent	3	245	7	8	3.2
HMEC-1	high	confluent	3	245	7	8	2.8
HMEC-1	high	confluent	3	245	7	8	2.9
HMEC-1	high	confluent	3	245	7	8	2
HMEC-1	high	confluent	3	245	7	8	3.4
HMEC-1	high	confluent	3	245	7	8	3.3
HMEC-1	high	confluent	3	245	7	8	3
HMEC-1	high	confluent	4	396	13	9	2.6
HMEC-1	high	confluent	4	396	13	9	4.3
HMEC-1	high	confluent	4	396	13	9	4.8
HMEC-1	high	confluent	4	396	13	9	2.3
HMEC-1	high	confluent	4	396	13	9	4
HMEC-1	high	confluent	4	396	13	9	2.6
HMEC-1	high	confluent	4	396	13	9	2
HMEC-1	high	confluent	4	396	13	9	2.2
HMEC-1	high	confluent	4	396	13	9	2.4
HMEC-1	high	confluent	5	401	6	15	2.1
HMEC-1	high	confluent	5	401	6	15	2.5
HMEC-1	high	confluent	5	401	6	15	3
HMEC-1	high	confluent	5	401	6	15	2.6
HMEC-1	high	confluent	5	401	6	15	3.7
HMEC-1	high	confluent	5	401	6	15	2.7
HMEC-1	high	confluent	5	401	6	15	3.8
HMEC-1	high	confluent	5	401	6	15	3.6
HMEC-1	high	confluent	5	401	6	15	2.9
HMEC-1	high	confluent	5	401	6	15	3.5
HMEC-1	high	confluent	5	401	6	15	4.8
HMEC-1	high	confluent	5	401	6	15	2.8
HMEC-1	high	confluent	5	401	6	15	3.8
HMEC-1	high	confluent	5	401	6	15	3
HMEC-1	high	confluent	5	401	6	15	2.7
HMEC-1	high	serum starvation	1	63	1	8	7.9
HMEC-1	high	serum starvation	1	63	1	8	7
HMEC-1	high	serum starvation	1	63	1	8	3.8
HMEC-1	high	serum starvation	1	63	1	8	6.8
HMEC-1	high	serum starvation	1	63	1	8	7.4
HMEC-1	high	serum starvation	1	63	1	8	1.9
HMEC-1	high	serum starvation	1	63	1	8	5.8
HMEC-1	high	serum starvation	1	63	1	8	2.5
HMEC-1	high	serum starvation	2	135	1	8	2
HMEC-1	high	serum starvation	2	135	1	8	7.5
HMEC-1	high	serum starvation	2	135	1	8	1.5
HMEC-1	high	serum starvation	2	135	1	8	3.1
HMEC-1	high	serum starvation	2	135	1	8	2
HMEC-1	high	serum starvation	2	135	1	8	3.6
HMEC-1	high	serum starvation	2	135	1	8	6
HMEC-1	high	serum starvation	2	135	1	8	6
HMEC-1	high	serum starvation	3	505	12	13	3.9
HMEC-1	high	serum starvation	3	505	12	13	5.1
HMEC-1	high	serum starvation	3	505	12	13	3.2
HMEC-1	high	serum starvation	3	505	12	13	4.5
HMEC-1	high	serum starvation	3	505	12	13	2.9
HMEC-1	high	serum starvation	3	505	12	13	2
HMEC-1	high	serum starvation	3	505	12	13	6.3
HMEC-1	high	serum starvation	3	505	12	13	3.9
HMEC-1	high	serum starvation	3	505	12	13	4.6
HMEC-1	high	serum starvation	3	505	12	13	6.4
HMEC-1	high	serum starvation	3	505	12	13	6.3
HMEC-1	high	serum starvation	3	505	12	13	2.6
HMEC-1	high	serum starvation	3	505	12	13	3.6
HMEC-1	high	serum starvation	4	561	32	12	5.4
HMEC-1	high	serum starvation	4	561	32	12	4.1
HMEC-1	high	serum starvation	4	561	32	12	3.4
HMEC-1	high	serum starvation	4	561	32	12	4.8
HMEC-1	high	serum starvation	4	561	32	12	5.3
HMEC-1	high	serum starvation	4	561	32	12	4
HMEC-1	high	serum starvation	4	561	32	12	10.1
HMEC-1	high	serum starvation	4	561	32	12	5
HMEC-1	high	serum starvation	4	561	32	12	6.1
HMEC-1	high	serum starvation	4	561	32	12	5.5
HMEC-1	high	serum starvation	4	561	32	12	4.9
HMEC-1	high	serum starvation	4	561	32	12	2.3
HMEC-1	high	cobblestone	1	118	3	23	3.4
HMEC-1	high	cobblestone	1	118	3	23	5.6
HMEC-1	high	cobblestone	1	118	3	23	3.5
HMEC-1	high	cobblestone	1	118	3	23	3.6
HMEC-1	high	cobblestone	1	118	3	23	9.7
HMEC-1	high	cobblestone	1	118	3	23	2.6
HMEC-1	high	cobblestone	1	118	3	23	6.7
HMEC-1	high	cobblestone	1	118	3	23	8.8
HMEC-1	high	cobblestone	1	118	3	23	3.2
HMEC-1	high	cobblestone	1	118	3	23	1.7
HMEC-1	high	cobblestone	1	118	3	23	4.5
HMEC-1	high	cobblestone	1	118	3	23	4.9
HMEC-1	high	cobblestone	1	118	3	23	4.5
HMEC-1	high	cobblestone	1	118	3	23	2
HMEC-1	high	cobblestone	1	118	3	23	2.6
HMEC-1	high	cobblestone	1	118	3	23	1.5
HMEC-1	high	cobblestone	1	118	3	23	3.7
HMEC-1	high	cobblestone	1	118	3	23	3.5
HMEC-1	high	cobblestone	1	118	3	23	5.7
HMEC-1	high	cobblestone	1	118	3	23	4.8
HMEC-1	high	cobblestone	1	118	3	23	8.4
HMEC-1	high	cobblestone	1	118	3	23	3.2
HMEC-1	high	cobblestone	1	118	3	23	4.8
HMEC-1	high	cobblestone	2	74	2	22	5.1
HMEC-1	high	cobblestone	2	74	2	22	3.2
HMEC-1	high	cobblestone	2	74	2	22	5
HMEC-1	high	cobblestone	2	74	2	22	4.4
HMEC-1	high	cobblestone	2	74	2	22	3.8
HMEC-1	high	cobblestone	2	74	2	22	2.3
HMEC-1	high	cobblestone	2	74	2	22	3.6
HMEC-1	high	cobblestone	2	74	2	22	1.4
HMEC-1	high	cobblestone	2	74	2	22	1.9
HMEC-1	high	cobblestone	2	74	2	22	3.5
HMEC-1	high	cobblestone	2	74	2	22	1.8
HMEC-1	high	cobblestone	2	74	2	22	3.5
HMEC-1	high	cobblestone	2	74	2	22	4.4
HMEC-1	high	cobblestone	2	74	2	22	3.7
HMEC-1	high	cobblestone	2	74	2	22	2.8
HMEC-1	high	cobblestone	2	74	2	22	3.7
HMEC-1	high	cobblestone	2	74	2	22	2.5
HMEC-1	high	cobblestone	2	74	2	22	3
HMEC-1	high	cobblestone	2	74	2	22	3.4
HMEC-1	high	cobblestone	2	74	2	22	4.5
HMEC-1	high	cobblestone	2	74	2	22	2.2
HMEC-1	high	cobblestone	2	74	2	22	4.8
HMEC-1	high	cobblestone	3	341	10	59	4.333
HMEC-1	high	cobblestone	3	341	10	59	3.961
HMEC-1	high	cobblestone	3	341	10	59	6.588
HMEC-1	high	cobblestone	3	341	10	59	8.528
HMEC-1	high	cobblestone	3	341	10	59	3.894
HMEC-1	high	cobblestone	3	341	10	59	2.625
HMEC-1	high	cobblestone	3	341	10	59	1.75
HMEC-1	high	cobblestone	3	341	10	59	2.942
HMEC-1	high	cobblestone	3	341	10	59	5.178
HMEC-1	high	cobblestone	3	341	10	59	4.369
HMEC-1	high	cobblestone	3	341	10	59	6.418
HMEC-1	high	cobblestone	3	341	10	59	6.223
HMEC-1	high	cobblestone	3	341	10	59	6.811
HMEC-1	high	cobblestone	3	341	10	59	4.284
HMEC-1	high	cobblestone	3	341	10	59	6.141
HMEC-1	high	cobblestone	3	341	10	59	2.913
HMEC-1	high	cobblestone	3	341	10	59	5.74
HMEC-1	high	cobblestone	3	341	10	59	5.497
HMEC-1	high	cobblestone	3	341	10	59	6.418
HMEC-1	high	cobblestone	3	341	10	59	7.558
HMEC-1	high	cobblestone	3	341	10	59	5.258
HMEC-1	high	cobblestone	3	341	10	59	2.845
HMEC-1	high	cobblestone	3	341	10	59	3.913
HMEC-1	high	cobblestone	3	341	10	59	5.632
HMEC-1	high	cobblestone	3	341	10	59	6.369
HMEC-1	high	cobblestone	3	341	10	59	5.591
HMEC-1	high	cobblestone	3	341	10	59	3.721
HMEC-1	high	cobblestone	3	341	10	59	2.129
HMEC-1	high	cobblestone	3	341	10	59	10.851
HMEC-1	high	cobblestone	3	341	10	59	2.882
HMEC-1	high	cobblestone	3	341	10	59	2.49
HMEC-1	high	cobblestone	3	341	10	59	5.239
HMEC-1	high	cobblestone	3	341	10	59	4.896
HMEC-1	high	cobblestone	3	341	10	59	3.341
HMEC-1	high	cobblestone	3	341	10	59	5.859
HMEC-1	high	cobblestone	3	341	10	59	2.952
HMEC-1	high	cobblestone	3	341	10	59	1.994
HMEC-1	high	cobblestone	3	341	10	59	9.587
HMEC-1	high	cobblestone	3	341	10	59	4.507
HMEC-1	high	cobblestone	3	341	10	59	6.538
HMEC-1	high	cobblestone	3	341	10	59	8.75
HMEC-1	high	cobblestone	3	341	10	59	3.003
HMEC-1	high	cobblestone	3	341	10	59	6.633
HMEC-1	high	cobblestone	3	341	10	59	2.731
HMEC-1	high	cobblestone	3	341	10	59	7.232
HMEC-1	high	cobblestone	3	341	10	59	3.21
HMEC-1	high	cobblestone	3	341	10	59	4.043
HMEC-1	high	cobblestone	3	341	10	59	5.644
HMEC-1	high	cobblestone	3	341	10	59	8.14
HMEC-1	high	cobblestone	3	341	10	59	3.452
HMEC-1	high	cobblestone	3	341	10	59	2.742
HMEC-1	high	cobblestone	3	341	10	59	4.155
HMEC-1	high	cobblestone	3	341	10	59	10.7
HMEC-1	high	cobblestone	3	341	10	59	5.485
HMEC-1	high	cobblestone	3	341	10	59	1.933
HMEC-1	high	cobblestone	3	341	10	59	3.386
HMEC-1	high	cobblestone	3	341	10	59	8.098
HMEC-1	high	cobblestone	3	341	10	59	5.168
HMEC-1	high	cobblestone	3	341	10	59	3.634
