# Supplementary material for: Culture and detection of primary cilia in endothelial cell models
Source: Cilia. 2015 Sep 30;4:11. doi: 10.1186/s13630-015-0020-2 (PMC4590708; doi:10.1186/s13630-015-0020-2)
Supplement: Supplementary file 3 — Additional file 3. Data set of primary cilium incidence in response to different culture conditions. Headings are identical to additional file 2, except LENGTH is replaced by NUMBER OF CILIA/NUMBER OF CELLS. PERCENTAGE is this value × 100%. [file 13630_2015_20_MOESM3_ESM.csv]

CELL TYPE	SERUM	CONDITION	UNIT	NUMBER OF CELLS	FALSE POSITIVES	NUMBER OF CILIA	NUMBER OF CILIA/NUMBER OF CELLS	PERCENTAGE
HUVEC	low	confluent	1	15	2	0	0	0
HUVEC	low	confluent	2	19	1	0	0	0
HUVEC	low	confluent	3	28	2	0	0	0
HUVEC	low	serum starvation	1	20	3	0	0	0
HUVEC	low	serum starvation	2	42	2	0	0	0
HUVEC	low	serum starvation	3	33	0	0	0	0
HUVEC	low	cobblestone	1	12	2	0	0	0
HUVEC	low	cobblestone	2	65	4	0	0	0
HUVEC	high	confluent	1	204	2	8	0.039	3.9
HUVEC	high	confluent	2	80	1	1	0.013	1.3
HUVEC	high	confluent	3	234	7	4	0.017	1.7
HUVEC	high	confluent	4	308	5	10	0.032	3.2
HUVEC	high	confluent	5	140	0	3	0.021	2.1
HUVEC	high	serum starvation	1	163	8	2	0.012	1.2
HUVEC	high	serum starvation	2	189	4	9	0.048	4.8
HUVEC	high	serum starvation	3	245	7	3	0.012	1.2
HUVEC	high	serum starvation	4	234	7	6	0.026	2.6
HUVEC	high	serum starvation	5	222	9	11	0.05	5
HUVEC	high	cobblestone	1	56	1	5	0.089	8.9
HUVEC	high	cobblestone	2	288	7	7	0.024	2.4
HUVEC	high	cobblestone	3	375	13	8	0.021	2.1
HUVEC	high	cobblestone	4	377	20	9	0.024	2.4
HUVEC	high	cobblestone	5	343	14	13	0.038	3.8
HMEC-1	low	confluent	1	309	10	14	0.045	4.5
HMEC-1	low	confluent	2	446	13	6	0.013	1.3
HMEC-1	low	confluent	3	649	12	23	0.035	3.5
HMEC-1	low	serum starvation	1	340	11	41	0.121	12.1
HMEC-1	low	serum starvation	2	215	17	14	0.065	6.5
HMEC-1	low	serum starvation	3	586	13	51	0.087	8.7
HMEC-1	low	cobblestone	1	382	19	36	0.094	9.4
HMEC-1	low	cobblestone	2	1577	41	78	0.049	4.9
HMEC-1	low	cobblestone	3	1359	30	109	0.08	8
HMEC-1	low	cobblestone	4	771	14	73	0.095	9.5
HMEC-1	high	confluent	1	75	4	4	0.053	5.3
HMEC-1	high	confluent	2	30	1	3	0.1	10
HMEC-1	high	confluent	3	245	7	8	0.033	3.3
HMEC-1	high	confluent	4	396	13	9	0.023	2.3
HMEC-1	high	confluent	5	401	6	15	0.037	3.7
HMEC-1	high	serum starvation	1	63	1	8	0.127	12.7
HMEC-1	high	serum starvation	2	135	1	8	0.059	5.9
HMEC-1	high	serum starvation	3	505	12	13	0.026	2.6
HMEC-1	high	serum starvation	4	561	32	12	0.021	2.1
HMEC-1	high	cobblestone	1	118	3	23	0.195	19.5
HMEC-1	high	cobblestone	2	74	2	22	0.297	29.7
HMEC-1	high	cobblestone	3	341	10	59	0.173	17.3
